# Supplementary material for: Carbon Dots Crosslinked Egg White Hydrogel for Tissue Engineering
Source: Adv Sci (Weinh). 2024 Sep 20;11(43):2404702. doi: 10.1002/advs.202404702 (PMC11578375; doi:10.1002/advs.202404702)
Supplement: Supplementary file 5 — Supplemental Table 1 [file ADVS-11-2404702-s004.xlsx]

## Sheet: Sheet1
RT-qPCR primers
dkk4	Forward Primer	GTACTGGTGACCTTGCTTGGA
	Reverse Primer	CCGTTCATCGTGAAACGCTAAG
foxn1	Forward Primer	ATGGTGTCGCTACTCCCTCC
	Reverse Primer	AGGCACAAACGACGAGCAG
gal	Forward Primer	GGCAGCGTTATCCTGCTAGG
	Reverse Primer	CTGTTCAGGGTCCAACCTCT
LEF1	Forward Primer	TGTTTATCCCATCACGGGTGG
	Reverse Primer	CATGGAAGTGTCGCCTGACAG
msx1	Forward Primer	TGCTGCTATGACTTCTTTGCC
	Reverse Primer	GCTTCCTGTGATCGGCCAT
msx2	Forward Primer	CAAGAAGCCGCCCAAGGAAT
	Reverse Primer	TGCTCCGTCTTCGGAATTTTC
IFNg	Forward Primer	ATGAACGCTACACACTGCATC
	Reverse Primer	CCATCCTTTTGCCAGTTCCTC
IL6	Forward Primer	GGCGGATCGGATGTTGTGAT
	Reverse Primer	GGACCCCAGACAATCGGTTG
IL1B	Forward Primer	GCAACTGTTCCTGAACTCAACT
	Reverse Primer	ATCTTTTGGGGTCCGTCAACT
cd163	Forward Primer	ATGGGTGGACACAGAATGGTT
	Reverse Primer	CAGGAGCGTTAGTGACAGCAG
cd68	Forward Primer	TGTCTGATCTTGCTAGGACCG
	Reverse Primer	GAGAGTAACGGCCTTTTTGTGA
IL10	Forward Primer	GCTCTTACTGACTGGCATGAG
	Reverse Primer	CGCAGCTCTAGGAGCATGTG
mrc1	Forward Primer	CTCTGTTCAGCTATTGGACGC
	Reverse Primer	CGGAATTTCTGGGATTCAGCTTC
F4/80(EMR1)	Forward Primer	TGACTCACCTTGTGGTCCTAA
	Reverse Primer	CTTCCCAGAATCCAGTCTTTCC
MMP9	Forward Primer	CTGGACAGCCAGACACTAAAG
	Reverse Primer	CTCGCGGCAAGTCTTCAGAG
krt17	Forward Primer	ACCATCCGCCAGTTTACCTC
	Reverse Primer	CTACCCAGGCCACTAGCTGA
krt18	Forward Primer	CAGCCAGCGTCTATGCAGG
	Reverse Primer	CCTTCTCGGTCTGGATTCCAC
krt7	Forward Primer	AGGAGATCAACCGACGCAC
	Reverse Primer	GTCTCGTGAAGGGTCTTGAGG
krt8	Forward Primer	TCCATCAGGGTGACTCAGAAA
	Reverse Primer	CCAGCTTCAAGGGGCTCAA
Ccl2	Forward Primer	TTAAAAACCTGGATCGGAACCAA
	Reverse Primer	GCATTAGCTTCAGATTTACGGGT
CCL5	Forward Primer	GCTGCTTTGCCTACCTCTCC
	Reverse Primer	TCGAGTGACAAACACGACTGC
Ccr2	Forward Primer	ATCCACGGCATACTATCAACATC
	Reverse Primer	CAAGGCTCACCATCATCGTAG
CCR5	Forward Primer	TTTTCAAGGGTCAGTTCCGAC
	Reverse Primer	GGAAGACCATCATGTTACCCAC
CCR7	Forward Primer	TGTACGAGTCGGTGTGCTTC
	Reverse Primer	GGTAGGTATCCGTCATGGTCTTG
cdh3	Forward Primer	CTGGAGCCGAGCCAAGTTC
	Reverse Primer	GGAGTGCATCGCATCCTTCC
ctnnb1	Forward Primer	ATGGAGCCGGACAGAAAAGC
	Reverse Primer	CTTGCCACTCAGGGAAGGA
foxa1	Forward Primer	ATGAGAGCAACGACTGGAACA
	Reverse Primer	TCATGGAGTTCATAGAGCCCA
myo5a	Forward Primer	GAGGAAGTGTGGAAATCGGCA
	Reverse Primer	AGTATGTCAGGGTTCCGTAAGT
notch1	Forward Primer	GATGGCCTCAATGGGTACAAG
	Reverse Primer	TCGTTGTTGTTGATGTCACAGT
tgfb1	Forward Primer	CTCCCGTGGCTTCTAGTGC
	Reverse Primer	GCCTTAGTTTGGACAGGATCTG
TNF-Alpha	Forward Primer	GGAACACGTCGTGGGATAATG
	Reverse Primer	GGCAGACTTTGGATGCTTCTT
trem2	Forward Primer	CTGGAACCGTCACCATCACTC
	Reverse Primer	CGAAACTCGATGACTCCTCGG
wnt10b	Forward Primer	GCGGGTCTCCTGTTCTTGG
	Reverse Primer	CCGGGAAGTTTAAGGCCCAG
wnt5a	Forward Primer	CAACTGGCAGGACTTTCTCAA
	Reverse Primer	CATCTCCGATGCCGGAACT
wnt6	Forward Primer	GCAAGACTGGGGGTTCGAG
	Reverse Primer	CCTGACAACCACACTGTAGGAG
Gapdh	Forward Primer	AGGTCGGTGTGAACGGATTTG
	Reverse Primer	TGTAGACCATGTAGTTGAGGTCA
18S	Forward Primer	TCGGTCTTATTTTGCTGGTTT
	Reverse Primer	ATCGCTAGTTGGCATCGTTT
